# Supplementary material for: Deep Learning-Assisted 3D Analysis of Coronoid Process Changes After Orthognathic Surgery
Source: J Clin Med. 2026 Jun 25;15(13):4939. doi: 10.3390/jcm15134939 (PMC13362027; doi:10.3390/jcm15134939)
Supplement: Supplementary file 1 [file jcm-15-04939-s001.zip]

Archive with 5 entries (5 files):
- Supplementary Material.pdf
- Supplementary Table S1.pdf
- Supplementary Table S2.pdf
- Supplementary Table S3.pdf
- Supplementary Table S4.pdf
